# Supplementary material for: 5-ALA Is a Potent Lactate Dehydrogenase Inhibitor but Not a Substrate: Implications for Cell Glycolysis and New Avenues in 5-ALA-Mediated Anticancer Action
Source: Cancers (Basel). 2022 Aug 18;14(16):4003. doi: 10.3390/cancers14164003 (PMC9406570; doi:10.3390/cancers14164003)
Supplement: Supplementary file 1 [file cancers-14-04003-s001.zip]

Archive with 1 entries (1 files):
- cancers-1846903-supplementary.pdf
